# Supplementary material for: Time Coherent Full-Body Poses Estimated Using Only Five Inertial Sensors: Deep versus Shallow Learning
Source: Sensors (Basel). 2019 Aug 27;19(17):3716. doi: 10.3390/s19173716 (PMC6749312; doi:10.3390/s19173716)
Supplement: Supplementary file 1 [file sensors-19-03716-s001.zip]

Archive with 1 entries (1 files):
- Shallow versus Deep Learning.mp4
